# Supplementary material for: Recombinant Myxoma Virus in European Brown Hares, 2023–2024
Source: Emerg Infect Dis. 2025 Aug;31(8):1608–12. doi: 10.3201/eid3108.241969 (PMC12309757; doi:10.3201/eid3108.241969)
Supplement: Appendix 2 — Data from study of recombinant myxoma virus in European brown hares, 2023–2024. [file 24-1969-Techapp-s2.xlsx]

## Sheet: Appendix 2 Table 1
Article DOI: https://doi.org/10.3201/eid3108.241969
EID cannot ensure accessibility for supplementary materials supplied by authors. Readers who have difficulty accessing supplementary content should contact the authors for assistance.
Recombinant Myxoma Virus in European Brown Hares, 2023–2024
Appendix 2
Appendix 2 Table 1. Summary of myxoma virus confirmed and suspect cases in study of the virus in European brown hares at the Netherlands–Germany border*
Country	ID (report)	ID (individual)	Date found	Date submitted	Week found	Species	Sex	Age category	Municipality	District / Province	Category	Co-Infections and further significant lesions in addition to myxomatosis
GER	RRW002312-23	2023-0006787	16 October 2023	2023-10-17	42	Lepus europaeus	f	n.d.	Rheinberg	Wesel	Confirmed ha-MYXV	Bronchopneumia (Pasteurella multocida), bacterial dermatitis, cachexia, coccidiosis
GER	RRW002312-23	2023-0006788	16 October 2023	2023-10-17	42	Lepus europaeus	m	n.d.	Rheinberg	Wesel	Suspect* MYXV	Bronchopneumia (Mannheimia granulomatis), bacterial conjunctivitis & vulvitis, cachexia
GER	RRW002580-23	2023-0008098	NA	2023-11-17	46	Lepus europaeus	f	ad	Duisburg	Duisburg	Confirmed ha-MYXV	Cachexia, coccidiosis
GER	RRW002667-23	2023-0008690	NA	2023-11-29	48	Lepus europaeus	f	ad	Rheinberg	Wesel	Confirmed ha-MYXV	Bacterial conjunctivitis
GER	RRW000577-24	2024-0201651	NA	2024-03-22	12	Lepus europaeus	m	ad	Rheinberg	Wesel	Confirmed ha-MYXV	Bacterial conjunctivitis
GER	RRW000577-24	2024-0201652	NA	2024-03-22	12	Lepus europaeus	m	ad	Rheinberg	Wesel	Suspect* MYXV	Bacterial conjunctivitis
GER	RRW000577-24	2024-0201653	NA	2024-03-22	12	Lepus europaeus	m	ad	Rheinberg	Wesel	Suspect* MYXV	Bacterial conjunctivitis
GER	RRW000577-24	2024-0201654	NA	2024-03-22	12	Lepus europaeus	m	ad	Rheinberg	Wesel	Suspect* MYXV	Bacterial conjunctivitis
GER	FJW-1	NA	2024-04-01	NA	14	Lepus europaeus	NA	NA	Voerde	Wesel	Suspect MYXV	NA
GER	RRW000677-24	2024-0201994	NA	2024-04-05	14	Lepus europaeus	m	ad	Rheinberg	Wesel	Confirmed ha-MYXV	Bacterial balanoposthitis, endoparasitosis (intestine)
GER	WFL002482-24	2024-0586711	NA	2024-07-05	27	Oryctolagus cuniculus	f	juv	Unna	Unna	Confirmed classic-MYXV	Coccidiosis, bacterial conjunctivitis
NL	36598	3240806003	2024-08-02	2024-08-06	31	Lepus europaeus	m	ad	Berkelland	Gelderland	Confirmed ha-MYXV	Acute pneumonia (Staphylococcus aureus), coccidiosis
NL	36610	3240806004	2024-08-04	2024-08-06	31	Lepus europaeus	f	ad	Berkelland	Gelderland	Confirmed ha-MYXV	Subacute necropurulent bronchopneumonia (mixed bacterial culture), coccidiosis, cachexia
GER	MEL004706-24	2024-0596652	NA	2024-08-12	33	Lepus europaeus	m	n.d.	Velen	Borken	Confirmed ha-MYXV	Bacterial dermatitis, hepatitis, coccidiosis
GER	RRW001875-24	2024-0206109	2024-08-08	2024-08-13	32	Lepus europaeus	f	n.d.	Rheinberg	Wesel	Confirmed ha-MYXV	Sepsis (Staphylococcus aureus)
GER	RRW001876-24	2024-0206110	2024-08-09	2024-08-13	32	Lepus europaeus	f	n.d.	Alpen	Wesel	Confirmed ha-MYXV	Bacterial & mycotic dermatitis, bacterial conjunctivitis, extrauterine pregnancy
GER	RRW001877-24	2024-0206111	2024-08-10	2024-08-13	32	Lepus europaeus	f	n.d.	Xanten	Wesel	Suspect* MYXV	None
NL	36736	NA	2024-08-17	NA	33	Lepus europaeus	NA	NA	Oost Gelre	Gelderland	Suspect MYXV	NA
GER	MEL004883-24	2024-0597869	NA	2024-08-19	34	Lepus europaeus	f	n.d.	Gescher	Borken	Confirmed ha-MYXV	Hepatic necrosis
GER	MEL004918-24	2024-0598006	NA	2024-08-19	34	Lepus europaeus	m	n.d.	Gescher	Borken	Suspect* MYXV	Endoparasitosis (intestine), bacterial dermatitis
GER	RRW001973-24	2024-0206253	2024-08-17	2024-08-20	33	Lepus europaeus	f	n.d.	Alpen	Wesel	Confirmed ha-MYXV	Trauma
GER	MEL004937-24	2024-0598189	NA	2024-08-20	34	Lepus europaeus	f	n.d.	Rosendahl	Coesfeld	Confirmed ha-MYXV	Coccidiosis
GER	MEL004937-24	2024-0598190	NA	2024-08-20	34	Lepus europaeus	f	juv	Rosendahl	Coesfeld	Confirmed ha-MYXV	Coccidiosis, bacterial pneumonia
GER	MEL004949-24	2024-0598228	NA	2024-08-20	34	Lepus europaeus	m	n.d.	Borken	Borken	Confirmed ha-MYXV	Cachexia, coccidiosis
GER	MEL004937-24	2024-0598188	NA	2024-08-20	34	Lepus europaeus	m	n.d.	Rosendahl	Coesfeld	Suspect* MYXV	None
GER	MEL004939-24	2024-0598192	NA	2024-08-20	34	Lepus europaeus	f	n.d.	Bocholt	Borken	Suspect* MYXV	Bacterial dermatitis, coccidiosis
NL	36771	3240821001	2024-08-20	2024-08-21	34	Lepus europaeus	f	ad	Losser	Overijssel	Confirmed ha-MYXV	Bacterial sepsis (Escherichia coli & Enterococcus faecalis), coccidiosis
GER	RRW002000-24	2024-0206344	2024-08-21	2024-08-21	34	Lepus europaeus	m	n.d.	Kevelear	Kleve	Confirmed ha-MYXV	Orchitis, bacterial balanoposthitis
GER	MEL004639-24	2024-0596101	NA	2024-08-22	34	Lepus europaeus	m	n.d.	Rosendahl	Coesfeld	Confirmed ha-MYXV	Bacterial dermatitis
GER	RRW002011-24	2024-0206367	2024-08-21	2024-08-22	34	Lepus europaeus	m	n.d.	Krefeld	Krefeld	Confirmed ha-MYXV	None
GER	RRW002023-24	2024-0206393	2024-08-20	2024-08-22	34	Lepus europaeus	f	juv	Xanten	Wesel	Confirmed ha-MYXV	Bacterial conjunctivitis, trauma
GER	RRW002030-24	2024-0206401	NA	2024-08-23	34	Lepus europaeus	f	n.d.	Issum-Sevelen	Kleve	Suspect* MYXV	Mycotic & bacterial conjunctivitis
NL	36823	NA	2024-08-25	NA	34	Lepus europaeus	NA	NA	Aalten	Gelderland	Suspect MYXV	NA
GER	RRW002057-24	2024-0206450	2024-08-24	2024-08-26	34	Lepus europaeus	m	n.d.	Kalkar	Wesel	Confirmed ha-MYXV	Bacterial balanoposthitis & conjunctivitis
GER	MEL005075-24	2024-0598961	NA	2024-08-26	35	Lepus europaeus	f	n.d.	Bocholt	Borken	Confirmed ha-MYXV	Bacterial dermatitis
GER	MEL005074-24	2024-0602112	NA	2024-08-26	35	Lepus europaeus	m	n.d.	Schmerbeck	Borken	Confirmed ha-MYXV	Cachexia, coccidiosis
GER	MEL005074-24	2024-0598960	NA	2024-08-26	35	Lepus europaeus	f	n.d.	Schmerbeck	Borken	Suspect* MYXV	Bacterial dermatitis
NL	36832	3240827001	2024-08-25	2024-08-27	34	Lepus europaeus	f	ad	Oude IJsselstreek	Gelderland	Confirmed ha-MYXV	Lung oedema; 1 young in uterus, 2 leverets dead alongside
GER	MEL005095-24	2024-0602126	NA	2024-08-27	35	Lepus europaeus	f	n.d.	Borken	Borken	Confirmed ha-MYXV	Hepatitis (Yersinia enterocolitica), cachexia
GER	MEL005097-24	2024-0602128	NA	2024-08-27	35	Lepus europaeus	m	n.d.	Isselburg	Borken	Suspect* MYXV	Splenomegaly
GER	MEL005097-24	2024-0602129	NA	2024-08-27	35	Lepus europaeus	f	ad	Isselburg	Borken	Confirmed ha-MYXV	Sepsis (Staphylococcus aureus)
GER	RRW002065-24	2024-0206472	2024-08-26	2024-08-27	35	Lepus europaeus	m	ad	Geldern	Kleve	Confirmed ha-MYXV	Cachexia, bacterial hepatitis, bacterial dermatitis
GER	RRW002068-24	2024-0206475	2024-08-23	2024-08-27	34	Lepus europaeus	m	ad	Alpen	Wesel	Confirmed ha-MYXV	Cachexia, bacterial dermatitis, bacterial balanoposthitis
GER	RRW002070-24	2024-0206477	NA	2024-08-27	35	Lepus europaeus	m	ad	Wesel	Wesel	Confirmed ha-MYXV	Cachexia
GER	RRW002084-24	2024-0206494	2024-08-27	2024-08-28	35	Lepus europaeus	m	ad	Kleve	Kleve	Confirmed ha-MYXV	Cachexia
GER	RRW002085-24	2024-0206495	2024-08-27	2024-08-28	35	Lepus europaeus	f	n.d.	Kleve	Kleve	Confirmed ha-MYXV	Trauma
GER	MEL005119-24	2024-0602312	NA	2024-08-28	35	Lepus europaeus	f	ad	Bottrop	Bottrop	Confirmed ha-MYXV	Bacterial pneumonia, bacterial dermatitis
GER	MEL005158-24	2024-0602553	NA	2024-08-29	35	Lepus europaeus	f	ad	Borken	Borken	Confirmed ha-MYXV	Bacterial pneumonia, coccidiosis, sepsis (Yersinia pseudotuberculosis)
NL	36872	3240830006	2024-08-28	2024-08-30	35	Lepus europaeus	m	ad	Doetinchem	Gelderland	Confirmed ha-MYXV	None
GER	MEL005210-24	2024-0602910	NA	2024-09-02	36	Lepus europaeus	m	n.d.	Borken	Borken	Confirmed ha-MYXV	Necrotizing dermatitis
GER	MEL005211-24	2024-0602911	NA	2024-09-02	36	Lepus europaeus	m	n.d.	Borken	Borken	Confirmed ha-MYXV	None
GER	MEL005212-24	2024-0602912	NA	2024-09-02	36	Lepus europaeus	f	n.d.	Borken	Borken	Confirmed ha-MYXV	Bacterial pneumonia
GER	RRW002120-24	2024-0206538	2024-09-02	2024-09-02	36	Lepus europaeus	m	ad	Willich	Viersen	Confirmed ha-MYXV	None
GER	RRW002121-24	2024-0206539	NA	2024-09-02	36	Lepus europaeus	m	ad	Xanten	Wesel	Confirmed ha-MYXV	Bacterial conjunctivitis
GER	RRW002121-24	2024-0206541	NA	2024-09-02	36	Lepus europaeus	f	n.d.	Xanten	Wesel	Confirmed ha-MYXV	Bacterial vulvitis, trauma
GER	RRW002121-24	2024-0206542	NA	2024-09-02	36	Lepus europaeus	f	n.d.	Xanten	Wesel	Confirmed ha-MYXV	Bacterial conjunctivitis
NL	36920	3240903001	2024-09-01	2024-09-03	35	Lepus europaeus	m	ad	Doetinchem	Gelderland	Confirmed ha-MYXV	None
NL	36939	NA	2024-09-01	NA	35	Lepus europaeus	NA	NA	Aalten	Gelderland	Suspect MYXV	NA
GER	FJW-2	NA	2024-09-01	NA	35	Lepus europaeus	NA	NA	Datteln	Recklinghausen	Suspect MYXV	NA
GER	FJW-3	NA	2024-09-01	NA	35	Lepus europaeus	NA	NA	Bocholt	Borken	Suspect MYXV	NA
NL	36931	NA	2024-09-02	NA	36	Lepus europaeus	NA	NA	Berkelland	Gelderland	Suspect MYXV	NA
GER	RRW002133-24	2024-0206858	NA	2024-09-03	36	Lepus europaeus	f	n.d.	Issum	Kleve	Confirmed ha-MYXV	Coccidiosis
GER	MEL005258-24	2024-0603332	NA	2024-09-03	36	Lepus europaeus	f	ad	Ochtrup	Steinfurt	Confirmed ha-MYXV	Coccidiosis
GER	MEL005269-24	2024-0603412	NA	2024-09-03	36	Lepus europaeus	n.d.	n.d.	Recklinghausen	Recklinghausen	Confirmed ha-MYXV	Bacterial dermatitis
GER	RRW002133-24	2024-0206859	NA	2024-09-03	36	Lepus europaeus	f	n.d.	Issum	Kleve	Suspect* MYXV	Bacterial conjunctivitis & dermatitis
NL	36934	3240904007	2024-09-02	2024-09-04	36	Lepus europaeus	f	ad	Losser	Overijssel	Confirmed ha-MYXV	Predation, coccidiosis
NL	36940	3240904006	2024-09-03	2024-09-04	36	Lepus europaeus	m	ad	Deventer	Overijssel	Confirmed ha-MYXV	None
GER	RRW002148-24	2024-0206897	NA	2024-09-04	36	Lepus europaeus	f	ad	Kleve	Kleve	Confirmed ha-MYXV	None
GER	MEL005283-24	2024-0603431	NA	2024-09-04	36	Lepus europaeus	n.d.	juv	Coesfeld	Coesfeld	Confirmed ha-MYXV	None
GER	MEL005283-24	2024-0603432	NA	2024-09-04	36	Lepus europaeus	f	ad	Coesfeld	Coesfeld	Confirmed ha-MYXV	Bacterial pneumonia & dermatitis
GER	MEL005284-24	2024-0603434	NA	2024-09-04	36	Lepus europaeus	m	ad	Ramsdorf	Borken	Confirmed ha-MYXV	Bacterial pneumonia
GER	RRW002149-24	2024-0206897	NA	2024-09-04	36	Lepus europaeus	m	n.d.	Kleve	Kleve	Suspect* MYXV	Trauma
NL	36950	3240905004	2024-09-03	2024-09-05	36	Lepus europaeus	f	ad	Haaksbergen	Overijssel	Confirmed ha-MYXV	Coccidiosis, cachexia
NL	36956	3240905007	2024-09-04	NA	36	Lepus europaeus	m	ad	Aalten	Gelderland	Confirmed ha-MYXV	None
NL	36959	NA	2024-09-04	NA	36	Lepus europaeus	NA	NA	Oude IJsselstreek	Gelderland	Suspect MYXV	NA
NL	36963	NA	2024-09-04	NA	36	Lepus europaeus	NA	NA	Hof van Twente	Overijssel	Suspect MYXV	NA
NL	36964	NA	2024-09-04	NA	36	Lepus europaeus	NA	NA	Hengelo	Overijssel	Suspect MYXV	NA
NL	36972	NA	2024-09-04	NA	36	Lepus europaeus	NA	NA	Berkelland	Gelderland	Suspect MYXV	NA
GER	FJW-4	NA	2024-09-04	NA	36	Lepus europaeus	NA	NA	Ahaus	Borken	Suspect MYXV	NA
NL	36957	3240905030	2024-09-04	2024-09-05	36	Lepus europaeus	m	ad	Oude IJsselstreek	Gelderland	Confirmed ha-MYXV	Amyloidosis liver & spleen, cachexia
GER	RRW002162-24	2024-0206914	NA	2024-09-05	36	Lepus europaeus	f	ad	Hünxe	Wesel	Confirmed ha-MYXV	None
GER	MEL005324-24	2024-0603662	NA	2024-09-05	36	Lepus europaeus	f	n.d.	Anholt	Borken	Confirmed ha-MYXV	Endoparasitosis (intestine)
GER	RRW002161-24	2024-0206912	NA	2024-09-05	36	Lepus europaeus	f	n.d.	Xanten	Wesel	Confirmed ha-MYXV	None
GER	RRW002164-24	2024-0206916	NA	2024-09-05	36	Lepus europaeus	m	ad	Sonsbeck	Wesel	Confirmed ha-MYXV	None
GER	RRW002157-24	2024-0206908	NA	2024-09-05	36	Lepus europaeus	m	n.d.	Weeze	Kleve	Suspect* MYXV	None
NL	36983	NA	2024-09-05	NA	36	Lepus europaeus	NA	NA	Aalten	Gelderland	Suspect MYXV	NA
NL	36986	NA	2024-09-05	NA	36	Lepus europaeus	NA	NA	Enschede	Overijssel	Suspect MYXV	NA
NL	36991	NA	2024-09-05	NA	36	Lepus europaeus	NA	NA	Haaksbergen	Overijssel	Suspect MYXV	NA
NL	36994	NA	2024-09-05	NA	36	Lepus europaeus	NA	NA	Oost Gelre	Gelderland	Suspect MYXV	NA
NL	36994	NA	2024-09-05	NA	36	Lepus europaeus	NA	NA	Oost Gelre	Gelderland	Suspect MYXV	NA
GER	FJW-5	NA	2024-09-05	NA	36	Lepus europaeus	NA	NA	Gronau	Borken	Suspect MYXV	NA
GER	MEL005353-24	2024-0603953	NA	2024-09-06	36	Lepus europaeus	m	n.d.	Ahaus	Borken	Confirmed ha-MYXV	Coccidiosis
NL	37003	NA	2024-09-07	NA	36	Lepus europaeus	NA	NA	Losser	Overijssel	Suspect MYXV	NA
NL	37013	NA	2024-09-07	NA	36	Lepus europaeus	NA	NA	Bronckhorst	Gelderland	Suspect MYXV	NA
GER	MEL005381-24	2024-0604163	NA	2024-09-09	37	Lepus europaeus	n.d.	n.d.	Telgte	Warendorf	Confirmed ha-MYXV	None
GER	MEL005392-24	2024-0604311	NA	2024-09-09	37	Lepus europaeus	f	n.d.	Ahaus	Borken	Confirmed ha-MYXV	None
GER	MEL005381-24	2024-0604163	NA	2024-09-09	37	Lepus europaeus	n.d.	n.d.	Telgte	Warendorf	Suspect* MYXV	Bacterial conjunctivitis
GER	RRW002191-24	2024-0206957	2024-09-08	2024-09-09	36	Lepus europaeus	f	ad	Weeze	Kleve	Suspect MYXV	NA
GER	RRW002192-24	2024-0206958	2024-09-08	2024-09-09	36	Lepus europaeus	n.d.	n.d.	Kevelaer	Kleve	Suspect MYXV	NA
GER	FJW-6	NA	2024-09-08	NA	36	Lepus europaeus	NA	NA	Moers	Wesel	Suspect MYXV	NA
NL	37020	3240910004	2024-09-08	2024-09-10	36	Lepus europaeus	m	ad	Horst aan de Maas	Limburg	Confirmed ha-MYXV	Predation
NL	37024	3240910007	2024-09-08	2024-09-10	36	Lepus europaeus	m	ad	Beuningen	Gelderland	Confirmed ha-MYXV	None
GER	MEL005410-24	2024-0604409	NA	2024-09-10	37	Lepus europaeus	f	n.d.	Borken	Borken	Confirmed ha-MYXV	None
GER	MEL005413-24	2024-0604443	NA	2024-09-10	37	Lepus europaeus	f	n.d.	Ahaus	Borken	Confirmed ha-MYXV	None
GER	MEL005417-24	2024-0604485	NA	2024-09-10	37	Lepus europaeus	m	n.d.	Velen	Borken	Confirmed ha-MYXV	None
GER	RRW002201-24	2024-0206969	2024-09-09	2024-09-10	37	Lepus europaeus	n.d.	n.d.	Hamminkeln	Wesel	Suspect MYXV	NA
NL	37033	NA	2024-09-09	NA	37	Lepus europaeus	NA	NA	Enschede	Overijssel	Suspect MYXV	NA
NL	37038	NA	2024-09-09	NA	37	Lepus europaeus	NA	NA	Hof van Twente	Overijssel	Suspect MYXV	NA
GER	FJW-7	NA	2024-09-09	NA	37	Lepus europaeus	NA	NA	Ahaus	Borken	Suspect MYXV	NA
GER	WFL003458-24	2024-0607244	NA	2024-09-11	37	Lepus europaeus	f	ad	Bochum	Bochum	Confirmed ha-MYXV	Bacterial conjunctivitis
GER	MEL005437-24	2024-0604633	NA	2024-09-11	37	Lepus europaeus	f	n.d.	Nottuln	Coesfeld	Suspect* MYXV	None
GER	RRW002225-24	2024-0207040	2024-09-10	2024-09-11	37	Lepus europaeus	f	ad	Issum	Kleve	Suspect* MYXV	None
GER	RRW002227-24	2024-0207042	2024-09-09	2024-09-11	37	Lepus europaeus	m	n.d.	Wachtendonk	Kleve	Suspect MYXV	NA
GER	RRW002229-24	2024-0207044	2024-09-11	2024-09-11	37	Lepus europaeus	f	ad	Willich	Viersen	Suspect MYXV	NA
NL	37039	3240911002	2024-09-09	2024-09-11	37	Lepus europaeus	f	ad	Haaksbergen	Overijssel	Confirmed ha-MYXV	Purulent bronchopneumonia (Escherichia coli)
GER	RRW002226-24	2024-0207041	2024-09-09	2024-09-11	37	Lepus europaeus	f	n.d.	Wachtendonk	Kleve	Suspect MYXV	NA
NL	37040	NA	2024-09-09	NA	37	Lepus europaeus	NA	NA	Dinkelland	Overijssel	Suspect MYXV	NA
NL	37041	NA	2024-09-09	NA	37	Lepus europaeus	NA	NA	Hof van Twente	Overijssel	Suspect MYXV	NA
NL	37044	NA	2024-09-10	NA	37	Lepus europaeus	NA	NA	Haaksbergen	Overijssel	Suspect MYXV	NA
NL	37063	NA	2024-09-11	NA	37	Lepus europaeus	NA	NA	Hellendoorn	Overijssel	Suspect MYXV	NA
NL	37091	NA	2024-09-12	NA	37	Lepus europaeus	NA	NA	Doetinchem	Gelderland	Suspect MYXV	NA
GER	FJW-8	NA	2024-09-12	NA	37	Lepus europaeus	NA	NA	Borken	Borken	Suspect MYXV	NA
GER	MEL005452-24	2024-0604747	NA	2024-09-12	37	Lepus europaeus	m	n.d.	Velen	Borken	Suspect* MYXV	Bacterial rhinitis, coccidiosis
GER	MEL005454-24	2024-0604749	NA	2024-09-12	37	Lepus europaeus	f	n.d.	Ascheberg	Coesfeld	Suspect* MYXV	Coccidiosis
GER	MEL005451-24	2024-0604746	NA	2024-09-12	37	Lepus europaeus	f	n.d.	Heiden	Borken	Suspect* MYXV	Bacterial dermatitis
GER	RRW002232-24	2024-0207047	2024-09-11	2024-09-12	37	Lepus europaeus	f	ad	Kempen	Viersen	Suspect MYXV	NA
NL	37090	NA	2024-09-13	NA	37	Lepus europaeus	NA	NA	Berkelland	Gelderland	Suspect MYXV	NA
GER	RRW002245-24	2024-0207065	2024-09-12	2024-09-13	37	Lepus europaeus	m	ad	Krefeld	Krefeld	Confirmed ha-MYXV	Cachexia, bacterial dermatitis
GER	RRW002246-24	2024-0207066	NA	2024-09-13	37	Lepus europaeus	f	n.d.	Krefeld	Krefeld	Confirmed ha-MYXV	None
GER	MEL005478-24	2024-0605027	2024-09-12	2024-09-13	37	Lepus europaeus	m	ad	Borken	Borken	Confirmed ha-MYXV	Cachexia, coccidiosis
GER	MEL005498-24	2024-0605109	NA	2024-09-13	37	Lepus europaeus	f	n.d.	Ahaus	Borken	Suspect* MYXV	None
GER	MEL005498-24	2024-0605110	NA	2024-09-13	37	Lepus europaeus	m	n.d.	Ahaus	Borken	Suspect* MYXV	Coccidiosis, bacterial dermatitis
NL	37096	NA	2024-09-14	NA	37	Lepus europaeus	NA	NA	Bronckhorst	Gelderland	Suspect MYXV	NA
NL	37104	NA	2024-09-14	NA	37	Lepus europaeus	NA	NA	Enschede	Overijssel	Suspect MYXV	NA
NL	37109	NA	2024-09-14	NA	37	Lepus europaeus	NA	NA	Winterswijk	Gelderland	Suspect MYXV	NA
NL	37119	3240917002	2024-09-14	NA	37	Lepus europaeus	f	ad	Venray	Limburg	Confirmed ha-MYXV case	Coccidiosis, cachexia
NL	37123	NA	2024-09-14	NA	37	Lepus europaeus	NA	NA	Berkelland	Gelderland	Suspect MYXV	NA
NL	37122	NA	2024-09-16	NA	38	Lepus europaeus	NA	NA	Haaksbergen	Overijssel	Suspect MYXV	NA
GER	FJW-9	NA	2024-09-16	NA	38	Lepus europaeus	NA	NA	Ochtrup	Steinfurt	Suspect MYXV	NA
GER	RRW002283-24	2024-0207142	2024-09-14	2024-09-16	37	Lepus europaeus	m	ad	Goch	Kleve	Suspect* MYXV	Bacterial dermatitis
GER	MEL005500-24	2024-0605117	NA	2024-09-16	38	Lepus europaeus	n.d.	n.d.	Emsdetten	Steinfurt	Suspect* MYXV	Cachexia, coccidiosis
GER	MEL005529-24	2024-0605184	NA	2024-09-16	38	Lepus europaeus	f	n.d.	Rhede	Borken	Suspect* MYXV	None
GER	RRW002264-24	2024-0207102	2024-09-13	2024-09-16	37	Lepus europaeus	f	ad	Krefeld	Krefeld	Suspect MYXV	NA
GER	MEL005579-24	2024-0605604	NA	2024-09-17	38	Lepus europaeus	m	n.d.	Borken	Borken	Confirmed ha-MYXV	Coccidiosis
GER	MEL005578-24	2024-0605603	NA	2024-09-17	38	Lepus europaeus	f	ad	Borken	Borken	Confirmed ha-MYXV	Cachexia, coccidiosis
GER	MEL005591-24	2024-0605695	NA	2024-09-17	38	Lepus europaeus	m	n.d.	Ahaus	Borken	Confirmed ha-MYXV	Sepsis (Klebsiella variicola)
GER	MEL005553-24	2024-0605458	NA	2024-09-17	38	Lepus europaeus	m	n.d.	Dülmen	Coesfeld	Confirmed ha-MYXV	Bacterial dermatitis, coccidiosis
GER	MEL005591-24	2024-0605696	NA	2024-09-18	38	Lepus europaeus	m	n.d.	Ahaus	Borken	Suspect* MYXV	Trauma, bacterial dermatitis, bacterial conjunctivitis
GER	MEL005584-24	2024-0605616	NA	2024-09-18	38	Lepus europaeus	m	juv	Borken	Borken	Suspect* MYXV	Bacterial dermatitis
GER	RRW002299-24	2024-0207165	2024-09-15	2024-09-18	38	Lepus europaeus	f	n.d.	Gelsenkirchen	Gelsenkirchen	Suspect* MYXV	Bacterial dermatitis & conjunctivitis
GER	RRW002306-24	2024-0207180	2024-09-16	2024-09-18	38	Lepus europaeus	f	ad	Viersen	Viersen	Suspect* MYXV	Cachexia, bacterial dermatitis, coccidiosis
GER	MEL005608-24	2024-0605715	NA	2024-09-18	38	Lepus europaeus	m	n.d.	Sendenhorst	Warendorf	Suspect* MYXV	Bacterial conjunctivitis
GER	MEL005596-24	2024-0605701	NA	2024-09-18	38	Lepus europaeus	f	n.d.	Gronau	Borken	Suspect* MYXV	Bacterial dermatitis
GER	MEL005597-24	2024-0605702	NA	2024-09-18	38	Lepus europaeus	m	n.d.	Gronau	Borken	Suspect* MYXV	Coccidiosis
GER	MEL005597-24	2024-0605704	NA	2024-09-18	38	Lepus europaeus	m	n.d.	Gronau	Borken	Suspect* MYXV	Bacterial dermatitis
GER	MEL005594-24	2024-0605699	NA	2024-09-18	38	Lepus europaeus	f	n.d.	Neuenkirchen	Steinfurt	Suspect* MYXV	Candidiasis (intestine), coccidiosis
GER	MEL005612-24	2024-0605742	NA	2024-09-18	38	Lepus europaeus	m	n.d.	Vreden	Borken	Suspect* MYXV	Coccidiosis, bacterial conjunctivitis
GER	MEL005610-24	2024-0605718	NA	2024-09-18	38	Lepus europaeus	n.d.	n.d.	Velen	Borken	Suspect* MYXV	Bacterial rhinitis
GER	MEL005629-24	2024-0605819	NA	2024-09-18	38	Lepus europaeus	f	n.d.	Haltern am See	Recklinghausen	Suspect* MYXV	None
NL	37135	3240919001	2024-09-17	2024-09-19	38	Lepus europaeus	m	ad	Oost Gelre	Gelderland	Confirmed ha-MYXV	Amyloidosis liver/kidney/gastrointestinal tract, chronic enteritis & colitis (Trichostrongylus retortaeformis & coccidiosis), cachexia
NL	37137	NA	2024-09-17	NA	38	Lepus europaeus	NA	NA	Borne	Overijssel	Suspect MYXV	NA
GER	MEL005645-24	2024-0605928	NA	2024-09-19	38	Lepus europaeus	m	n.d.	Rhede	Borken	Suspect* MYXV	Bacterial dermatitis
GER	RRW002318-24	2024-0207199	NA	2024-09-19	38	Lepus europaeus	f	ad	Grefrath	Viersen	Suspect* MYXV	Bacterial dermatitis
GER	RRW002321-24	2024-0207204	2024-09-17	2024-09-19	38	Lepus europaeus	f	ad	Sonsbeck	Wesel	Suspect MYXV	NA
GER	RRW002321-24	2024-0207205	2024-09-17	2024-09-19	38	Lepus europaeus	f	ad	Sonsbeck	Wesel	Suspect MYXV	NA
NL	37143	3240920001	2024-09-18	2024-09-20	38	Lepus europaeus	m	ad	Dinkelland	Overijssel	Confirmed ha-MYXV	Bronchopneumonia & tracheitis; enteritis & colitis (Trichostrongylus retortaeformis & coccidiosis), cachexia
GER	MEL005684-24	2024-0606311	NA	2024-09-20	38	Lepus europaeus	m	n.d.	Dülmen	Coesfeld	Suspect* MYXV	Coccidiosis
GER	MEL005669-24	2024-0606170	NA	2024-09-20	38	Lepus europaeus	f	n.d.	Billerbeck	Coesfeld	Suspect* MYXV	Bacterial conjunctivitis, trauma, coccidiosis
GER	MEL005678-24	2024-0606260	NA	2024-09-20	38	Lepus europaeus	f	n.d.	Borken	Borken	Suspect* MYXV	Bacterial conjunctivitis, coccidiosis
NL	37163	NA	2024-09-18	NA	38	Lepus europaeus	NA	NA	Enschede	Overijssel	Suspect MYXV	NA
NL	37165	NA	2024-09-19	NA	38	Lepus europaeus	NA	NA	Winterswijk	Gelderland	Suspect MYXV	NA
NL	37175	NA	2024-09-19	NA	38	Lepus europaeus	NA	NA	Enschede	Overijssel	Suspect MYXV	NA
NL	37171	NA	2024-09-20	NA	38	Lepus europaeus	NA	NA	Bronckhorst	Gelderland	Suspect MYXV	NA
NL	37173	NA	2024-09-20	NA	38	Lepus europaeus	NA	NA	Enschede	Overijssel	Suspect MYXV	NA
NL	37176	NA	2024-09-20	NA	38	Lepus europaeus	NA	NA	Oost Gelre	Gelderland	Suspect MYXV	NA
NL	37198	NA	2024-09-20	NA	38	Lepus europaeus	NA	NA	Berkelland	Gelderland	Suspect MYXV	NA
NL	37183	NA	2024-09-21	NA	38	Lepus europaeus	NA	NA	Losser	Overijssel	Suspect MYXV	NA
NL	37185	NA	2024-09-21	NA	38	Lepus europaeus	NA	NA	Beuningen	Gelderland	Suspect MYXV	NA
GER	RRW002343-24	2024-0207246	NA	2024-09-23	39	Lepus europaeus	f	ad	Mönchengladbach	Mönchengladbach	Suspect* MYXV	Bacterial dermatitis
GER	RRW002341-24	2024-0207241	NA	2024-09-23	39	Lepus europaeus	m	n.d.	Uedem	Kleve	Suspect* MYXV	Cachexia, trauma
GER	RRW002341-24	2024-0207242	NA	2024-09-23	39	Lepus europaeus	f	n.d.	Uedem	Kleve	Suspect* MYXV	Cachexia
GER	RRW002341-24	2024-0207243	2024-09-21	2024-09-23	38	Lepus europaeus	m	ad	Uedem	Kleve	Suspect* MYXV	Cachexia, bacterial dermatitis, yersinosis (Yersinia pseudotuberculosis)
GER	RRW002342-24	2024-0207244	2024-09-21	2024-09-23	38	Lepus europaeus	f	n.d.	Geldern	Kleve	Suspect* MYXV	Cachexia
GER	RRW002342-24	2024-0207245	NA	2024-09-23	39	Lepus europaeus	m	n.d.	Geldern	Kleve	Suspect* MYXV	Cachexia
GER	MEL005693-24	2024-0606385	NA	2024-09-23	39	Lepus europaeus	f	n.d.	Steinfurt	Steinfurt	Suspect* MYXV	Bacterial conjunctivitis
GER	MEL005693-24	2024-0606386	NA	2024-09-23	39	Lepus europaeus	f	n.d.	Steinfurt	Steinfurt	Suspect* MYXV	Bacterial dermatitis, coccidiosis
NL	37188	3240924003	2024-09-21	2024-09-24	38	Oryctolagus cuniculi	m	ad	Oldenzaal	Overijssel	Confirmed ha-MYXV	Lung hyperemia & oedema; hemorrhages myocard; Trauma with hemorrhage left eye
GER	OWL003789-24	2024-0481332	NA	2024-09-24	39	Lepus europaeus	m	ad	Verl	Gütersloh	Confirmed ha-MYXV	Cachexia
GER	OWL003789-24	2024-0481333	NA	2024-09-24	39	Lepus europaeus	f	ad	Verl	Gütersloh	Confirmed ha-MYXV	Cachexia, amyloidosis (liver)
GER	OWL003789-24	2024-0481334	NA	2024-09-24	39	Lepus europaeus	f	ad	Verl	Gütersloh	Confirmed ha-MYXV	None
GER	OWL003789-24	2024-0481335	NA	2024-09-24	39	Lepus europaeus	f	ad	Verl	Gütersloh	Confirmed ha-MYXV	Cachexia, bacterial and verminous pneumonia, sepsis (Staphylococcus aureus)
GER	MEL005714-24	2024-0606631	NA	2024-09-24	39	Lepus europaeus	f	n.d.	Ibbenbüren	Steinfurt	Suspect* MYXV	Bacterial dermatitis
GER	MEL005739-24	2024-0606746	NA	2024-09-24	39	Lepus europaeus	n.d.	n.d.	Gelsenkirchen	Gelsenkirchen	Suspect* MYXV	Cachexia, bacterial dermatitis
NL	37203	NA	2024-09-22	NA	38	Lepus europaeus	NA	NA	Raalte	Overijssel	Suspect MYXV	NA
NL	37226	NA	2024-09-24	NA	39	Lepus europaeus	NA	NA	Oude IJsselstreek	Gelderland	Suspect MYXV	NA
NL	37229	NA	2024-09-24	NA	39	Lepus europaeus	NA	NA	Oude IJsselstreek	Gelderland	Suspect MYXV	NA
NL	37231	NA	2024-09-24	NA	39	Lepus europaeus	NA	NA	Berkelland	Gelderland	Suspect MYXV	NA
NL	37232	NA	2024-09-24	NA	39	Lepus europaeus	NA	NA	Borne	Overijssel	Suspect MYXV	NA
GER	FJW-10	NA	2024-09-24	NA	39	Lepus europaeus	NA	NA	Emsdetten	Steinfurt	Suspect MYXV	NA
GER	OWL003815-24	2024-0481612	NA	2024-09-25	39	Lepus europaeus	f	ad	Gütersloh	Gütersloh	Confirmed ha-MYXV	Cachexia, placenta necrosis, suspected sepsis, endoparasitosis (intestine)
GER	MEL005743-24	2024-0606817	NA	2024-09-25	39	Lepus europaeus	f	n.d.	Rheine	Steinfurt	Suspect* MYXV	Bacterial conjunctivitis & dermatitis
GER	MEL005762-24	2024-0606891	NA	2024-09-25	39	Lepus europaeus	f	n.d.	Vreden	Borken	Suspect* MYXV	Cachexia, bacterial dermatitis
NL	37233	NA	2024-09-25	NA	39	Lepus europaeus	NA	NA	Berkelland	Gelderland	Suspect MYXV	NA
NL	37236	NA	2024-09-25	NA	39	Lepus europaeus	NA	NA	Losser	Overijssel	Suspect MYXV	NA
NL	37239	NA	2024-09-25	NA	39	Lepus europaeus	NA	NA	Rijssen-Holten	Overijssel	Suspect MYXV	NA
GER	FJW-11	NA	2024-09-25	NA	39	Lepus europaeus	NA	NA	Geseke	Soest	Suspect MYXV	NA
GER	WFL003622-24	2024-0608573	NA	2024-09-26	39	Lepus europaeus	m	ad	Geseke	Soest	Confirmed ha-MYXV	Verminous pneumonia
GER	WFL003622-24	2024-0608574	NA	2024-09-26	39	Lepus europaeus	f	ad	Geseke	Soest	Confirmed ha-MYXV	Verminous pneumonia
GER	WFL003623-24	2024-0608575	NA	2024-09-26	39	Lepus europaeus	m	ad	Geseke	Soest	Confirmed ha-MYXV	Bacterial pneumonia
GER	WFL003623-24	2024-0608576	NA	2024-09-26	39	Lepus europaeus	f	ad	Geseke	Soest	Confirmed ha-MYXV	Bacterial pneumonia
GER	MEL005776-24	2024-0606984	NA	2024-09-26	39	Lepus europaeus	m	n.d.	Neuwarendort	Warendorf	Suspect* MYXV	Bacterial dermatitis, coccidiosis
GER	MEL005782-24	2024-0610021	NA	2024-09-26	39	Lepus europaeus	m	n.d.	Drensteinfurt	Warendorf	Suspect* MYXV	Bacterial dermatitis
NL	37248	NA	2024-09-26	NA	39	Lepus europaeus	NA	NA	Doetinchem	Gelderland	Suspect MYXV	NA
NL	37249	NA	2024-09-26	NA	39	Lepus europaeus	NA	NA	Berkelland	Gelderland	Suspect MYXV	NA
NL	37251	3240930016	2024-09-27	NA	39	Lepus europaeus	f	ad	Enschede	Overijssel	Confirmed ha-MYXV	Hepatitis; typhilitis/enteritis, coccidiosis; fibrinous peritonitis; amyloid kidney
NL	37255	NA	2024-09-27	NA	39	Lepus europaeus	NA	NA	Losser	Overijssel	Suspect MYXV	NA
GER	RRW002383-24	2024-0207335	2024-09-27	2024-09-27	39	Lepus europaeus	m	ad	Tönisforst	Viersen	Suspect MYXV	NA
NL	37264	NA	2024-09-29	NA	39	Lepus europaeus	NA	NA	Losser	Overijssel	Suspect MYXV	NA
NL	37265	NA	2024-09-29	NA	39	Lepus europaeus	NA	NA	Oude IJsselstreek	Gelderland	Suspect MYXV	NA
GER	FJW-12	NA	2024-09-29	NA	39	Lepus europaeus	NA	NA	Neukirchen-Vluyn	Wesel	Suspect MYXV	NA
GER	OWL003864-24	2024-0482094	NA	2024-09-30	40	Lepus europaeus	m	ad	Verl	Gütersloh	Confirmed ha-MYXV	Cachexia, verminous pneumonia
GER	OWL003882-24	2024-0482148	NA	2024-09-30	40	Lepus europaeus	m	ad	Bielefeld	Bielefeld	Confirmed ha-MYXV	Cachexia
GER	OWL003884-24	2024-0482155	NA	2024-09-30	40	Lepus europaeus	m	ad	Gütersloh	Gütersloh	Confirmed ha-MYXV	Cachexia, trauma
GER	OWL003885-24	2024-0482156	NA	2024-09-30	40	Lepus europaeus	m	ad	Gütersloh	Gütersloh	Confirmed ha-MYXV	Cachexia, verminous pneumonia
GER	MEL005841-24	2024-0610504	NA	2024-09-30	40	Lepus europaeus	m	n.d.	Steinfurt	Steinfurt	Suspect* MYXV	Bacterial dermatitis
GER	MEL005878-24	2024-0610779	NA	2024-09-30	40	Lepus europaeus	w	ad	Rheine	Steinfurt	Suspect* MYXV	Bacterial dermatitis, Yersiniosis (Yersinia enterocolitica)
GER	MEL005832-24	2024-0610492	NA	2024-09-30	40	Lepus europaeus	m	juv	Emsdetten	Steinfurt	Suspect* MYXV	Coccidiosis
GER	MEL005838-24	2024-0610498	NA	2024-09-30	40	Lepus europaeus	f	juv	Münster	Münster	Suspect* MYXV	Coccidiosis
GER	RRW002415-24	2024-0207377	NA	2024-09-30	40	Lepus europaeus	m	ad	Uedem	Kleve	Suspect MYXV	NA
GER	RRW002415-24	2024-0207378	NA	2024-09-30	40	Lepus europaeus	m	ad	Uedem	Kleve	Suspect MYXV	NA
GER	RRW002416-24	2024-0207379	2024-09-29	2024-09-30	39	Lepus europaeus	f	ad	Grefrath	Viersen	Suspect MYXV	NA
GER	WFL003659-24	2024-0608655	NA	2024-10-01	40	Oryctolagus cuniculus	f	ad	Lütgendortmund	Bochum	Confirmed ha-MYXV	None
GER	MEL005887-24	2024-0610791	NA	2024-10-01	40	Lepus europaeus	f	juv	Rheine	Steinfurt	Suspect* MYXV	Bacterial conjunctivitis, coccidiosis
GER	MEL005895-24	2024-0610799	NA	2024-10-01	40	Lepus europaeus	n.d.	n.d.	Borken	Borken	Suspect* MYXV	Bacterial conjunctivitis
GER	RRW002427-24	2024-0207670	2024-10-01	2024-10-01	40	Lepus europaeus	w	ad	Tönisvorst	Viersen	Suspect MYXV	NA
NL	37274	3241002004	2024-09-29	2024-10-02	39	Lepus europaeus	f	ad	Berkelland	Gelderland	Confirmed ha-MYXV	Trauma
GER	MEL005932-24	2024-0611040	NA	2024-10-02	40	Lepus europaeus	m	n.d.	Dorsten	Recklinghausen	Suspect* MYXV	Pneumonia, coccidiosis
GER	RRW002435-24	2024-0207675	2024-10-01	2024-10-02	40	Lepus europaeus	w	ad	Kempen	Viersen	Suspect MYXV	NA
NL	37272	NA	2024-09-30	NA	40	Lepus europaeus	NA	NA	Losser	Overijssel	Suspect MYXV	NA
NL	37278	3241003003	2024-10-01	2024-10-03	40	Lepus europaeus	f	ad	Dinkelland	Overijssel	Confirmed ha-MYXV case	Coccidiosis, cachexia
NL	37284	3241003011	2024-10-01	2024-10-03	40	Lepus europaeus	f	ad	Aalten	Gelderland	Confirmed ha-MYXV case	Coccidiosis
GER	FJW-13	NA	2024-10-02	NA	40	Lepus europaeus	NA	NA	Ilverich	Neuss	Suspect MYXV	NA
NL	37354	NA	2024-10-03	NA	40	Lepus europaeus	NA	NA	Oldambt	Groningen	Suspect MYXV	NA
GER	OWL003957-24	2024-0482870	NA	2024-10-04	40	Lepus europaeus	f	n.d.	Rheda Wiedenbrück	Gütersloh	Confirmed ha-MYXV	Cachexia, coccidiosis
GER	MEL005949-24	2024-0611063	NA	2024-10-04	40	Lepus europaeus	f	n.d.	Olfen	Coesfeld	Suspect* MYXV	None
GER	MEL005943-24	2024-0611052	NA	2024-10-04	40	Lepus europaeus	m	n.d.	Altenberge	Steinfurt	Suspect* MYXV	Bacterial conjunctivitis & dermatitis, endoparasitosis (intestine)
GER	MEL005977-24	2024-0611204	NA	2024-10-04	40	Lepus europaeus	f	n.d.	Heek	Borken	Suspect* MYXV	Bacterial dermatitis
GER	MEL005977-24	2024-0611205	NA	2024-10-04	40	Lepus europaeus	m	n.d.	Heek	Borken	Suspect* MYXV	Bacterial dermatitis, coccidiosis
GER	RRW002451-24	2024-0207696	2024-10-02	2024-10-04	40	Lepus europaeus	m	ad	Viersen	Viersen	Suspect MYXV	NA
GER	RRW002451-24	2024-0207697	2024-10-02	2024-10-04	40	Lepus europaeus	m	ad	Viersen	Viersen	Suspect MYXV	NA
GER	RRW002444-24	2024-0207685	2024-10-02	2024-10-04	40	Lepus europaeus	m	ad	Krefeld	Krefeld	Suspect MYXV	NA
GER	RRW002454-24	2024-0207700	2024-10-04	2024-10-04	40	Lepus europaeus	f	ad	Neuss	Rhein-Kreis Neuss	Suspect MYXV	NA
NL	37307	NA	2024-10-04	NA	40	Lepus europaeus	NA	NA	Haaksbergen	Overijssel	Suspect MYXV	NA
NL	37308	NA	2024-10-04	NA	40	Lepus europaeus	NA	NA	Sudwest-Fryslan	Friesland	Suspect MYXV	NA
NL	37312	NA	2024-10-04	NA	40	Lepus europaeus	NA	NA	Berkelland	Gelderland	Suspect MYXV	NA
NL	37313	NA	2024-10-04	NA	40	Lepus europaeus	NA	NA	Losser	Overijssel	Suspect MYXV	NA
NL	37318	NA	2024-10-04	NA	40	Lepus europaeus	NA	NA	Oost Gelre	Gelderland	Suspect MYXV	NA
GER	RRW002463-24	2024-0207718	2024-10-04	2024-10-07	40	Lepus europaeus	f	ad	Bedburg-Hau	Kleve	Suspect* MYXV	None
GER	RRW002462-24	2024-0207715	2024-10-06	2024-10-07	40	Lepus europaeus	f	ad	Krefeld	Krefeld	Suspect* MYXV	None
GER	MEL005989-24	2024-0611256	NA	2024-10-07	41	Lepus europaeus	m	n.d.	Hörstel	Steinfurt	Suspect* MYXV	Coccidiosis
GER	MEL006009-24	2024-0611427	NA	2024-10-07	41	Lepus europaeus	m	n.d.	Dorsten	Recklinghausen	Suspect* MYXV	Yersiniosis (Yersinia pseudotuberculosis)
NL	37324	3241008001	2024-10-05	2024-10-08	40	Oryctolagus cuniculi	f	ad	Berkelland	Gelderland	Confirmed ha-MYXV	Cachexia
NL	37356	NA	2024-10-06	NA	40	Lepus europaeus	NA	NA	Oldambt	Groningen	Suspect MYXV	NA
NL	37358	NA	2024-10-06	NA	40	Lepus europaeus	NA	NA	Oldambt	Groningen	Suspect MYXV	NA
NL	37355	NA	2024-10-07	NA	41	Lepus europaeus	NA	NA	Oldambt	Groningen	Suspect MYXV	NA
NL	37355	NA	2024-10-07	NA	41	Lepus europaeus	NA	NA	Oldambt	Groningen	Suspect MYXV	NA
GER	OWL004000-24	2024-0483390	NA	2024-10-08	41	Lepus europaeus	m	n.d.	Herzebrock-Clarholz	Gütersloh	Confirmed ha-MYXV	Cachexia, alveolarhistiocytosis, yersiniosis (Yersinia enterocolitica), coccidiosis
GER	WFL003731-24	2024-0609280	NA	2024-10-08	41	Oryctolagus cuniculus	w	juv	Ahlen	Warendorf	Confirmed classic-MYXV	Cachexia, ectoparasitosis
GER	RRW002493-24	2024-0207760	NA	2024-10-08	41	Lepus europaeus	n.d.	n.d.	Uedem	Kleve	Suspect* MYXV	Bacterial dermatitis & conjunctivitis, trauma
GER	MEL006039-24	2024-0611496	NA	2024-10-08	41	Lepus europaeus	m	n.d.	Gescher	Borken	Suspect* MYXV	Bacterial dermatitis, coccidiosis
GER	MEL006039-24	2024-0611497	NA	2024-10-08	41	Lepus europaeus	n.d.	n.d.	Gescher	Borken	Suspect* MYXV	Bacterial dermatitis & conjunctivitis
GER	MEL006039-24	2024-0611498	NA	2024-10-08	41	Lepus europaeus	m	n.d.	Gescher	Borken	Suspect* MYXV	Bacterial dermatitis
GER	MEL006043-24	2024-0611571	NA	2024-10-08	41	Lepus europaeus	n.d.	n.d.	Bottrop	Bottrop	Suspect* MYXV	Bacterial dermatitis & conjunctivitis
GER	MEL006014-24	2024-0611442	NA	2024-10-08	41	Lepus europaeus	f	n.d.	Dülmen	Coesfeld	Suspect* MYXV	Bacterial dermatitis, coccidiosis
GER	MEL006016-24	2024-0611449	NA	2024-10-08	41	Lepus europaeus	m	n.d.	Nottuln	Coesfeld	Suspect* MYXV	Trauma, bacterial dermatitis, coccidiosis
GER	WFL003731-24	2024-0609280	NA	2024-10-08	41	Lepus europaeus	f	juv	Beckum	Warendorf	Suspect* MYXV	Cachexia
GER	MEL006051-24	2024-0611647	NA	2024-10-08	41	Lepus europaeus	n.d.	n.d.	Dülmen	Coesfeld	Suspect* MYXV	Coccidiosis, trauma, bacterial dermatitis
GER	MEL006073-24	2024-0611679	NA	2024-10-09	41	Oryctolagus cuniculus	m	n.d.	Drensteinfurt	Warendorf	Confirmed ha-MYXV	None
NL	37365	3241010007	2024-10-08	2024-10-10	41	Lepus europaeus	f	ad	Rijssen-Holten	Overijssel	Confirmed ha-MYXV	Trauma (predation)
GER	RRW002513-24	2024-0207808	NA	2024-10-10	41	Lepus europaeus	f	ad	Kaarst	Rhein-Kreis Neuss	Suspect MYXV	NA
GER	RRW002522-24	2024-0207823	2024-10-09	2024-10-10	41	Lepus europaeus	m	ad	Kalkar	Kleve	Suspect MYXV	NA
GER	FJW-14	NA	2024-10-08	NA	41	Lepus europaeus	NA	NA	Hünxe	Wesel	Suspect MYXV	NA
NL	37374	3241011002	2024-10-09	2024-10-11	41	Lepus europaeus	m	ad	Oldambt	Groningen	Confirmed ha-MYXV	Trauma (hemorrhage brain), coccidiosis
NL	37374	3241011003	2024-10-09	2024-10-11	41	Lepus europaeus	f	ad	Oldambt	Groningen	Confirmed ha-MYXV	Parasitic infection intestines (nematodes)
GER	RRW002533-24	2024-0207843	2024-10-07	2024-10-11	41	Lepus europaeus	m	ad	Emmerich	Kleve	Suspect MYXV	NA
NL	37386	NA	2024-10-10	NA	41	Lepus europaeus	NA	NA	Berkelland	Gelderland	Suspect MYXV	NA
NL	37387	NA	2024-10-10	NA	41	Lepus europaeus	NA	NA	Berkelland	Gelderland	Suspect MYXV	NA
NL	37392	NA	2024-10-10	NA	41	Lepus europaeus	NA	NA	Dinkelland	Overijssel	Suspect MYXV	NA
NL	37414	NA	2024-10-11	NA	41	Lepus europaeus	NA	NA	Berkelland	Gelderland	Suspect MYXV	NA
NL	37421	NA	2024-10-12	NA	41	Lepus europaeus	NA	NA	Dinkelland	Overijssel	Suspect MYXV	NA
NL	37431	NA	2024-10-12	NA	41	Lepus europaeus	NA	NA	Venray	Limburg	Suspect MYXV	NA
GER	FJW-15	NA	2024-10-12	NA	41	Lepus europaeus	NA	NA	Rees	Kleve	Suspect MYXV	NA
GER	FJW-16	NA	2024-10-12	NA	41	Lepus europaeus	NA	NA	Nettetal	Viersen	Suspect MYXV	NA
GER	FJW-17	NA	2024-10-13	NA	41	Lepus europaeus	NA	NA	Ascheberg	Coesfeld	Suspect MYXV	NA
GER	FJW-18	NA	2024-10-13	NA	41	Lepus europaeus	NA	NA	Nottuln	Coesfeld	Suspect MYXV	NA
GER	OWL004068-24	2024-0484150	NA	2024-10-14	42	Lepus europaeus	f	ad	Rheda Wiedenbrück	Gütersloh	Confirmed ha-MYXV	Cachexia, verminous pneumonia, coccidiosis
GER	MEL006157-24	2024-0612203	NA	2024-10-14	42	Lepus europaeus	m	n.d.	Senden	Coesfeld	Suspect* MYXV	None
GER	RRW002539-24	2024-0207854	NA	2024-10-14	42	Lepus europaeus	m	n.d.	Nettetal	Viersen	Suspect MYXV	NA
GER	MEL006241-24	2024-0612673	NA	2024-10-15	42	Lepus europaeus	f	n.d.	Horstmar	Münster	Confirmed ha-MYXV	None
GER	OWL004116-24	2024-0484657	NA	2024-10-16	42	Lepus europaeus	m	ad	Paderborn	Paderborn	Confirmed ha-MYXV	Tularemia, necrotizing hepatitis
GER	MEL006282-24	2024-0612818	NA	2024-10-16	42	Lepus europaeus	n.d.	n.d.	Haltern am See	Recklinghausen	Confirmed ha-MYXV	Bacterial dermatitis & conjunctivitis
GER	RRW002563-24	2024-0207890	2024-10-15	2024-10-16	42	Lepus europaeus	f	ad	Mettmann	Mettmann	Suspect* MYXV	None
GER	RRW002565-24	2024-0207893	2024-10-12	2024-10-16	41	Lepus europaeus	f	ad	Düsseldorf	Düsseldorf	Suspect* MYXV	Bacterial conjunctivitis
GER	RRW002581-24	2024-0207919	2024-10-15	2024-10-16	42	Lepus europaeus	f	ad	Dormagen	Rhein-Kreis Neuss	Suspect MYXV	NA
GER	RRW002585-24	2024-0207924	NA	2024-10-16	42	Lepus europaeus	f	ad	Straelen	Kleve	Suspect MYXV	NA
GER	RRW002564-24	2024-0207891	2024-10-11	2024-10-16	42	Lepus europaeus	m	n.d.	Monheim	Mettmann	Suspect MYXV	NA
NL	37442	3241017002	2024-10-16	2024-10-17	42	Lepus europaeus	m	ad	Berkelland	Gelderland	Confirmed ha-MYXV	Severe subacute pneumonia (bacterial?), splenitis, cachexia
GER	MEL006282-24	2024-0612818	NA	2024-10-17	42	Lepus europaeus	n.d.	n.d.	Haltern am See	Recklinghausen	Confirmed ha-MYXV	Coccidiosis
GER	MEL006305-24	2024-0613122	NA	2024-10-17	42	Lepus europaeus	f	n.d.	Altenberge	Steinfurt	Confirmed ha-MYXV	Endoparasitosis (lung, intestine)
GER	MEL006280-24	2024-0612816	NA	2024-10-17	42	Oryctolagus cuniculus	m	n.d.	Datteln	Recklinghausen	Confirmed classic-MYXV	Coccidiosis
GER	MEL006305-24	2024-0613122	NA	2024-10-17	42	Lepus europaeus	f	n.d.	Altenberge	Steinfurt	Suspect* MYXV	Endoparasitosis (lung)
GER	RRW002592-24	2024-0207933	NA	2024-10-17	42	Lepus europaeus	f	n.d.	Schwalmtal	Viersen	Suspect MYXV	None
NL	37447	3241018001	2024-10-16	2024-10-18	42	Lepus europaeus	f	ad	Bronckhorst	Gelderland	Confirmed ha-MYXV	Trauma (predation), granulomatous pneumonia, severe subacute hepatitis, vulvitis, cachexia
NL	37454	NA	2024-10-17	NA	42	Lepus europaeus	NA	NA	Bronckhorst	Gelderland	Suspect MYXV	NA
GER	FJW-19	NA	2024-10-17	NA	42	Lepus europaeus	NA	NA	Haltern am See	Recklinghausen	Suspect MYXV	NA
GER	OWL004150-24	2024-0485116	NA	2024-10-18	42	Lepus europaeus	f	ad	Rheda Wiedenbrück	Gütersloh	Confirmed ha-MYXV	Tularemia, hepatic necrosis, verminous pneumonia
GER	MEL006338-24	2024-0613240	NA	2024-10-18	42	Lepus europaeus	f	n.d.	Münster	Münster	Confirmed ha-MYXV	Bacterial dermatitis
GER	RRW002621-24	2024-0207974	2024-10-14	2024-10-18	42	Oryctolagus cuniculus	f	n.d.	Bonn	Bonn	Confirmed classic-MYXV	Bacterial conjunctivitis & dermatitis
GER	RRW002621-24	2024-0207975	2024-10-16	2024-10-18	42	Oryctolagus cuniculus	m	n.d.	Bonn	Bonn	Confirmed classic-MYXV	Bacterial conjunctivitis & dermatitis
NL	37463	NA	2024-10-18	NA	42	Lepus europaeus	NA	NA	Oost Gelre	Gelderland	Suspect MYXV	NA
NL	37465	NA	2024-10-19	NA	42	Lepus europaeus	NA	NA	Almelo	Overijssel	Suspect MYXV	NA
NL	37478	NA	2024-10-20	NA	42	Lepus europaeus	NA	NA	Berg en Dal	Gelderland	Suspect MYXV	NA
*ad, adult; f, female; juv, juvenile; m, male; MYXV, myxoma virus; NA, data not available; n.d., not determined.

## Sheet: Appendix 2 Table 2
Article DOI: https://doi.org/10.3201/eid3108.241969
Recombinant Myxoma Virus in European Brown Hares, 2023–2024
Appendix 2
Appendix 2 Table 2. Summary of MYXV positive samples in study of the virus in European brown hares at the Netherlands–Germany border*
ID (individual)	Submission date	Country	Species	Ct-value MYXV PCR	Ct-value ha-MYXV PCR	Ct-value classic MYXV PCR	Virus isolation	MYXV strain	Accession number
2023-0006787†	17 October 2023	GER	Lepus europaeus	22.15	22.73	N/A	n.d.	ha-MYXV
2023-0008098†	2023-11-17	GER	Lepus europaeus	19.33	19.37	N/A	n.d.	ha-MYXV
2023-0008690†	2023-11-29	GER	Lepus europaeus	20.15	21.98	N/A	n.d.	ha-MYXV
2024-0201651†	2024-03-22	GER	Lepus europaeus	21.36	22.06	N/A	n.d.	ha-MYXV
2024-0201994†	2024-04-05	GER	Lepus europaeus	17.42	17.08	N/A	n.d.	ha-MYXV
2024-0586711	2024-07-05	GER	Oryctolagus cuniculus	28.59	N/A	11.30	positive	classic MYXV	PQ777158
3240806003	2024-08-06	NL	Lepus europaeus	15.7	16.8	N/A	positive	ha-MYXV	PQ777159
3240806004	2024-08-06	NL	Lepus europaeus	13.3	14.5	N/A	positive	ha-MYXV	PQ777160
2024-0596652	2024-08-12	GER	Lepus europaeus	20.38	20.54	N/A	negative	ha-MYXV
2024-0206109	2024-08-13	GER	Lepus europaeus	27.15	30.94	N/A	positive	ha-MYXV
2024-0206110	2024-08-13	GER	Lepus europaeus	20.60	15.06	N/A	positive	ha-MYXV
2024-0597869	2024-08-19	GER	Lepus europaeus	20.59	19.27	N/A	negative	ha-MYXV
2024-0206253	2024-08-20	GER	Lepus europaeus	17.23	15.26	N/A	positive	ha-MYXV
2024-0598189	2024-08-20	GER	Lepus europaeus	21.81	21.37	N/A	negative	ha-MYXV
2024-0598190	2024-08-20	GER	Lepus europaeus	21.71	19.34	N/A	negative	ha-MYXV
2024-0598228	2024-08-20	GER	Lepus europaeus	18.32	17.11	N/A	positive	ha-MYXV
3240821001	2024-08-21	NL	Lepus europaeus	14.7	15.3	N/A	weak positive	ha-MYXV	PQ777162
2024-0206344	2024-08-21	GER	Lepus europaeus	16.53	13.78	N/A	positive	ha-MYXV
2024-0206367	2024-08-22	GER	Lepus europaeus	21.73	17.53	N/A	positive	ha-MYXV
2024-0206393	2024-08-22	GER	Lepus europaeus	11.37	13.32	N/A	positive	ha-MYXV	PQ777155
2024-0596101	2024-08-22	GER	Lepus europaeus	15.83	17.71	N/A	negative	ha-MYXV
2024-0206450	2024-08-26	GER	Lepus europaeus	19.38	13.71	N/A	positive	ha-MYXV
2024-0598961	2024-08-26	GER	Lepus europaeus	18.91	17.97	N/A	positive	ha-MYXV
2024-0602112	2024-08-26	GER	Lepus europaeus	17.15	16.91	N/A	positive	ha-MYXV
3240827001‡	2024-08-27	NL	Lepus europaeus	16.3	18.5	N/A	n.d.	ha-MYXV
2024-0206472	2024-08-27	GER	Lepus europaeus	17.26	16.25	N/A	positive	ha-MYXV
2024-0206475	2024-08-27	GER	Lepus europaeus	14.96	12.44	N/A	positive	ha-MYXV
2024-0206477	2024-08-27	GER	Lepus europaeus	19.93	14.86	N/A	positive	ha-MYXV
2024-0602126	2024-08-27	GER	Lepus europaeus	20.26	20.27	N/A	positive	ha-MYXV
2024-0602129	2024-08-27	GER	Lepus europaeus	19.29	18.88	N/A	positive	ha-MYXV
2024-0206494	2024-08-28	GER	Lepus europaeus	18.46	16.31	N/A	positive	ha-MYXV
2024-0206495	2024-08-28	GER	Lepus europaeus	16.44	13.31	N/A	positive	ha-MYXV
2024-0602312	2024-08-28	GER	Lepus europaeus	20.17	21.27	N/A	negative	ha-MYXV
2024-0602553	2024-08-29	GER	Lepus europaeus	21.37	21.39	N/A	positive	ha-MYXV
3240830006‡	2024-08-30	NL	Lepus europaeus	30.3	32.0	N/A	n.d.	ha-MYXV
2024-0206538	2024-09-02	GER	Lepus europaeus	19.13	17.69	N/A	positive	ha-MYXV
2024-0206539	2024-09-02	GER	Lepus europaeus	23.33	21.07	N/A	positive	ha-MYXV
2024-0206541	2024-09-02	GER	Lepus europaeus	17.82	41.48	N/A	positive	ha-MYXV	PQ777156
2024-0206542	2024-09-02	GER	Lepus europaeus	21.08	21.32	N/A	positive	ha-MYXV
2024-0602910	2024-09-02	GER	Lepus europaeus	18.28	18.95	N/A	negative	ha-MYXV
2024-0602911	2024-09-02	GER	Lepus europaeus	17.47	40.42	N/A	positive	ha-MYXV
2024-0602912	2024-09-02	GER	Lepus europaeus	17.12	19.05	N/A	positive	ha-MYXV
3240903001	2024-09-03	NL	Lepus europaeus	21.86	21.64	N/A	n.d.	ha-MYXV
2024-0206858	2024-09-03	GER	Lepus europaeus	26.08	19.81	N/A	positive	ha-MYXV
2024-0603332	2024-09-03	GER	Lepus europaeus	22.14	25.85	N/A	negative	ha-MYXV
2024-0603412	2024-09-03	GER	Lepus europaeus	17.85	19.41	N/A	positive	ha-MYXV
3240904007	2024-09-04	NL	Lepus europaeus	12.5	13.9	N/A	n.d.	ha-MYXV
3240904006	2024-09-04	NL	Lepus europaeus	13.6	14.3	N/A	positive	ha-MYXV	PQ777163
2024-0206897	2024-09-04	GER	Lepus europaeus	21.28	19.23	N/A	positive	ha-MYXV
2024-0603431	2024-09-04	GER	Lepus europaeus	17.47	16.67	N/A	positive	ha-MYXV
2024-0603432	2024-09-04	GER	Lepus europaeus	19.37	14.12	N/A	negative	ha-MYXV
2024-0603434	2024-09-04	GER	Lepus europaeus	17.72	17.29	N/A	negative	ha-MYXV
3240905004‡	2024-09-05	NL	Lepus europaeus	27.8	30.3	N/A	n.d.	ha-MYXV
3240905007	2024-09-05	NL	Lepus europaeus	12.4	13.4	N/A	n.d.	ha-MYXV
3240905030	2024-09-05	NL	Lepus europaeus	19.2	19.8	N/A	n.d.	ha-MYXV
2024-0206912	2024-09-05	GER	Lepus europaeus	20.84	18.31	N/A	positive	ha-MYXV
2024-0206914	2024-09-05	GER	Lepus europaeus	18.13	15.08	N/A	positive	ha-MYXV
2024-0206916	2024-09-05	GER	Lepus europaeus	22.82	21.73	N/A	positive	ha-MYXV
2024-0603662	2024-09-05	GER	Lepus europaeus	19.44	21.80	N/A	positive	ha-MYXV
2024-0603953	2024-09-06	GER	Lepus europaeus	19.35	18.46	N/A	positive	ha-MYXV
2024-0604163	2024-09-09	GER	Lepus europaeus	16.05	15.37	N/A	positive	ha-MYXV
2024-0604311	2024-09-09	GER	Lepus europaeus	22.65	23.82	N/A	positive	ha-MYXV
3240910004	2024-09-10	NL	Lepus europaeus	17.7	17.9	N/A	n.d.	ha-MYXV
3240910007	2024-09-10	NL	Lepus europaeus	13.9	14.7	N/A	positive	ha-MYXV	PQ777161
2024-0604409	2024-09-10	GER	Lepus europaeus	16.85	17.96	N/A	positive	ha-MYXV
2024-0604443	2024-09-10	GER	Lepus europaeus	19.19	21.15	N/A	negative	ha-MYXV
2024-0604485	2024-09-10	GER	Lepus europaeus	13.59	14.46	N/A	positive	ha-MYXV
3240911002‡	2024-09-11	NL	Lepus europaeus	20.3	22.3	N/A	n.d.	ha-MYXV
2024-0607244	2024-09-11	GER	Lepus europaeus	16.72	14.27	N/A	positive	ha-MYXV	PQ777154
2024-0207065	2024-09-13	GER	Lepus europaeus	22.14	15.02	N/A	positive	ha-MYXV
2024-0207066	2024-09-13	GER	Lepus europaeus	22.77	18.49	N/A	positive	ha-MYXV
2024-0605027	2024-09-13	GER	Lepus europaeus	13.38	13.22	N/A	positive	ha-MYXV
3240917002	2024-09-17	NL	Lepus europaeus	13.3	14.7	N/A	n.d.	ha-MYXV
2024-0605458	2024-09-17	GER	Lepus europaeus	16.38	15.89	N/A	positive	ha-MYXV
2024-0605603	2024-09-17	GER	Lepus europaeus	17.10	17.13	N/A	positive	ha-MYXV
2024-0605604	2024-09-17	GER	Lepus europaeus	16.61	15.71	N/A	positive	ha-MYXV
2024-0605695	2024-09-17	GER	Lepus europaeus	13.21	12.70	N/A	positive	ha-MYXV
3240919001	2024-09-19	NL	Lepus europaeus	20.1	21.6	N/A	n.d.	ha-MYXV
3240920001	2024-09-20	NL	Lepus europaeus	14.4	14.2	N/A	n.d.	ha-MYXV
3240924003	2024-09-24	NL	Oryctolagus cuniculus	17.5	17.7	N/A	n.d.	ha-MYXV
2024-0481332	2024-09-24	GER	Lepus europaeus	16.18	16.43	N/A	positive	ha-MYXV
2024-0481333	2024-09-24	GER	Lepus europaeus	14.74	11.74	N/A	positive	ha-MYXV
2024-0481334	2024-09-24	GER	Lepus europaeus	23.71	16.31	N/A	positive	ha-MYXV
2024-0481335	2024-09-24	GER	Lepus europaeus	18.90	12.91	N/A	positive	ha-MYXV
2024-0481612	2024-09-25	GER	Lepus europaeus	17.24	16.06	N/A	positive	ha-MYXV
2024-0608573	2024-09-26	GER	Lepus europaeus	14.12	14.95	N/A	positive	ha-MYXV
2024-0608574	2024-09-26	GER	Lepus europaeus	17.01	15.49	N/A	positive	ha-MYXV
2024-0608575	2024-09-26	GER	Lepus europaeus	24.02	15.21	N/A	positive	ha-MYXV
2024-0608576	2024-09-26	GER	Lepus europaeus	14.99	14.19	N/A	positive	ha-MYXV	PQ777157
3240930016‡	2024-09-30	NL	Lepus europaeus	31.5	33.1	N/A	n.d.	ha-MYXV
2024-0482094	2024-09-30	GER	Lepus europaeus	14.86	12.21	N/A	positive	ha-MYXV
2024-0482148	2024-09-30	GER	Lepus europaeus	14.13	12.76	N/A	positive	ha-MYXV
2024-0482155	2024-09-30	GER	Lepus europaeus	16.20	16.60	N/A	positive	ha-MYXV
2024-0482156	2024-09-30	GER	Lepus europaeus	12.44	12.33	N/A	positive	ha-MYXV
2024-0608655	2024-10-01	GER	Oryctolagus cuniculus	23.31	22.53	N/A	positive	ha-MYXV
3241002004‡	2024-10-02	NL	Lepus europaeus	27.1	28.4	N/A	n.d.	ha-MYXV
3241003003	2024-10-03	NL	Lepus europaeus	14.2	14.5	N/A	n.d.	ha-MYXV
3241003011	2024-10-03	NL	Lepus europaeus	14.6	15.3	N/A	n.d.	ha-MYXV
2024-0482870	2024-10-04	GER	Lepus europaeus	13.01	14.81	N/A	positive	ha-MYXV
3241008001‡	2024-10-08	NL	Oryctolagus cuniculus	15.7	17.7	N/A	n.d.	ha-MYXV
2024-0483390	2024-10-08	GER	Lepus europaeus	19.86	12.22	N/A	positive	ha-MYXV
2024-0609280	2024-10-08	GER	Oryctolagus cuniculus	19.99	N/A	14.26	positive	classic MYXV
2024-0611679	2024-10-09	GER	Oryctolagus cuniculus	12.77	11.46	N/A	positive	ha-MYXV
3241010007	2024-10-10	NL	Lepus europaeus	13.7	15.1	N/A	n.d.	ha-MYXV
3241011002‡	2024-10-11	NL	Lepus europaeus	19.8	20.9	N/A	n.d.	ha-MYXV
3241011003‡	2024-10-11	NL	Lepus europaeus	20.1	21.7	N/A	n.d.	ha-MYXV
2024-0484150	2024-10-14	GER	Lepus europaeus	14.24	12.51	N/A	positive	ha-MYXV
2024-0612673	2024-10-15	GER	Lepus europaeus	11.22	12.04	N/A	positive	ha-MYXV
2024-0484657	2024-10-16	GER	Lepus europaeus	10.54	12.09	N/A	positive	ha-MYXV
2024-0612818	2024-10-16	GER	Lepus europaeus	14.29	11.32	N/A	positive	ha-MYXV
3241017002	2024-10-17	NL	Lepus europaeus	16.2	15.1	N/A	n.d.	ha-MYXV
2024-0612816	2024-10-17	GER	Oryctolagus cuniculus	11.01	N/A	9.05	positive	classic MYXV
2024-0613122	2024-10-17	GER	Lepus europaeus	18.00	17.01	N/A	positive	ha-MYXV
3241018001	2024-10-18	NL	Lepus europaeus	14.3	15.1	N/A	n.d.	ha-MYXV
2024-0207974	2024-10-18	GER	Oryctolagus cuniculus	15.56	N/A	10.29	positive	classic MYXV
2024-0207975	2024-10-18	GER	Oryctolagus cuniculus	12.33	N/A	7.95	positive	classic MYXV
2024-0613240	2024-10-18	GER	Lepus europaeus	9.41	9.96	N/A	positive	ha-MYXV
2024-0485116	2024-10-18	GER	Lepus europaeus	41.15	N/A	N/A	weak positive	ha-MYXV
*DNA quality and PCR inhibition of all samples was successfully controlled in a duplex MYXV and actin reaction. MYXV, myxoma virus; N/A, not detected; n.d., not done.
†Retrospective examination of formalin-fixed paraffin-embedded samples.
‡Cases for which lung was tested instead of eyelid.

## Sheet: Appendix 2 Table 3
Article DOI: https://doi.org/10.3201/eid3108.241969
Recombinant Myxoma Virus in European Brown Hares, 2023–2024
Appendix 2
Appendix 2 Table 3. Table of z-scores and status on October 5, 2024, in study of the virus in European brown hares at the Netherlands–Germany border*
Municipality	Z score	ha-MYXV status municipality
Aalten	-0.17	Confirmed cases
Apeldoorn	1.31	No evidence
Arnhem	0.23	No evidence
Barneveld	1.56	No evidence
Berg en Dal	-0.48	Suspect cases
Berkelland	-0.37	Confirmed cases
Beuningen	-0.33	Confirmed cases
Bronckhorst	-0.16	Confirmed cases
Brummen	0.14	No evidence
Buren	0.06	No evidence
Culemborg	0.3	No evidence
Doesburg	-0.3	No evidence
Doetinchem	-0.34	Confirmed cases
Druten	-0.28	No evidence
Duiven	0.06	No evidence
Ede	1.56	No evidence
Elburg	0.09	No evidence
Epe	0.02	No evidence
Ermelo	0.1	No evidence
Harderwijk	0.14	No evidence
Hattem	-0.03	No evidence
Heerde	0.01	No evidence
Heumen	-0.35	No evidence
Lingewaard	-0.68	No evidence
Lochem	0.3	No evidence
Maasdriel	-0.02	No evidence
Montferland	-0.15	No evidence
Nijkerk	0.37	No evidence
Nijmegen	-0.33	No evidence
Nunspeet	0.24	No evidence
Oldebroek	-0.25	No evidence
Oost-Gelre	-0.74	Confirmed cases
Oude IJsselstreek	-0.45	Confirmed cases
Overbetuwe	0.06	No evidence
Putten	0.26	No evidence
Renkum	0.96	No evidence
Rheden	-0.58	No evidence
Rozendaal	-0.67	No evidence
Scherpenzeel	1.61	No evidence
Tiel	-0.8	No evidence
Voorst	0.36	No evidence
Wageningen	1.07	No evidence
West Betuwe	-1.05	No evidence
West Maas en Waal	0.07	No evidence
Westervoort	-0.51	No evidence
Wijchen	-0.34	No evidence
Winterswijk	-0.74	Suspect cases
Zaltbommel	-0.04	No evidence
Zevenaar	0.8	No evidence
Zutphen	0.43	No evidence
*Z-scores per municipality; the proportional overlap in area between Game Management Units and municipalities was determined based on which a weighted average was computed.
